# Supplementary material for: Mesenchymal stem cells in tumor microenvironment: drivers of bladder cancer progression through mitochondrial dynamics and energy production
Source: Cell Death Dis. 2024 Sep 20;15(9):688. doi: 10.1038/s41419-024-07068-9 (PMC11415494; doi:10.1038/s41419-024-07068-9)
Supplement: Supplementary file 2 — Supplemental Table1 [file 41419_2024_7068_MOESM2_ESM.xlsx]

## Sheet: Sheet1
Name	Sequence(5'-3')		Base	Modification
H3620-siIDO1-1	sense	GGAUGUUCAUUGCUAAACA(dT)(dT)	21	(dT)'2,3'C3-FAM
H3620-siIDO1-1	antisense	UGUUUAGCAAUGAACAUCC(dT)(dT)	21	(dT)'2
H3620-siIDO1-2	sense	GUGCUCAUUAGAGUCAAAU(dT)(dT)	21	(dT)'2,3'C3-FAM
H3620-siIDO1-2	antisense	AUUUGACUCUAAUGAGCAC(dT)(dT)	21	(dT)'2
H3620-siIDO1-3	sense	GCUGUUGGAAAUAGCUUCU(dT)(dT)	21	(dT)'2,3'C3-FAM
H3620-siIDO1-3	antisense	AGAAGCUAUUUCCAACAGC(dT)(dT)	21	(dT)'2
