# Supplementary material for: Mesenchymal stem cells in tumor microenvironment: drivers of bladder cancer progression through mitochondrial dynamics and energy production
Source: Cell Death Dis. 2024 Sep 20;15(9):688. doi: 10.1038/s41419-024-07068-9 (PMC11415494; doi:10.1038/s41419-024-07068-9)
Supplement: Supplementary file 3 — Supplemental Table2 [file 41419_2024_7068_MOESM3_ESM.xlsx]

## Sheet: shee1
Index	Compounds	Class	Ctrl1	Ctrl2	Ctrl3	MSC-treated1	MSC-treated2	MSC-treated3	VIP	Pvalue	FDR	Fold_Change	Log2FC	Type
L-Alanine	L-Alanine	Amino acids	52.22252	50.026379999999996	46.961090000000006	31.953609999999998	20.83885	15.78865	1.452426374087193	0.021849108161514617	0.10107247387139186	0.45962813883976533	-1.1214609711376569	down
Succinyl-CoA	Succinyl-CoA	CoEnzyme and vitamins	39.67753	36.24027	33.12421	24.19355	11.78368	15.221570000000002	1.4291713425871235	0.019146672732908855	0.10107247387139186	0.46953279749703813	-1.0907021593007056	down
IMP	IMP	Nucleotide and Its metabolomics	145.9612	168.56486	151.07663	100.14559	48.516529999999996	77.78591	1.4406753156482315	0.01954916729924758	0.10107247387139186	0.4863546428393702	-1.0399194047610911	down
AMP	AMP	Nucleotide and Its metabolomics	148.30506	184.10136	146.13303	102.44185999999999	47.2453	77.27808	1.4036862765061067	0.016072234468440767	0.10107247387139186	0.47428741768311894	-1.0761664990546729	down
Guanosine	Guanosine	Nucleotide and Its metabolomics	31.626640000000002	27.15827	35.20545	56.22169	79.67848000000001	70.47103	1.4528158930617083	0.022270206107255833	0.10107247387139186	2.195663470168643	1.134656949095381	up
ADP	ADP	Nucleotide and Its metabolomics	94.72068	108.94514	76.08537	58.3412	23.938489999999998	46.112770000000005	1.36591711860349	0.02204512033541283	0.10107247387139186	0.45895232831717364	-1.1235837871571452	down
Lactate	Lactate	Organic acid And Its derivatives	17.31281	27.310229999999997	11.43092	8.07483	0.9159	2.6186599999999998	1.2765084816159287	0.06723066921346267	0.233329969623194	0.20711096950153032	-2.271524127874791	down
BPG	BPG	Phosphoric acids	7.9094	11.90889	10.8191	5.55852	3.4689	3.6363	1.411737095294004	0.019986328044983813	0.10107247387139186	0.413341998127125	-1.2745921369057593	down
