# Supplementary material for: Mesenchymal stem cells in tumor microenvironment: drivers of bladder cancer progression through mitochondrial dynamics and energy production
Source: Cell Death Dis. 2024 Sep 20;15(9):688. doi: 10.1038/s41419-024-07068-9 (PMC11415494; doi:10.1038/s41419-024-07068-9)
Supplement: Supplementary file 4 — Supplemental Table3 [file 41419_2024_7068_MOESM4_ESM.xlsx]

## Sheet: Sheet1
Protein Group	Protein ID	Accession	Gene_Name	MSC/CTRL	P value	-10lgP	Coverage (%)	Coverage (%) CTRL1	Coverage (%) CTRL2	Coverage (%) CTRL3	Coverage (%) MCS1	Coverage (%) MCS2	Coverage (%) MCS3	Area CTRL1	Area CTRL2	Area CTRL3	Area MCS1	Area MCS2	Area MCS3	N_CTRL1	N_CTRL2	N_CTRL3	N_MCS1	N_MCS2	N_MCS3	#Peptides	#Unique	#Spec CTRL1	#Spec CTRL2	#Spec CTRL3	#Spec MCS1	#Spec MCS2	#Spec MCS3	PTM	Avg. Mass	Description
267	1591	Q14344	GNA13	636828	0.000392785	26.42	5	0	0	0	3	5	5				54686000	55487000	74945000	1.69114e-10	1.84025e-10	3.1217e-10	0.000115782	0.000157394	0.000150512	2	2	0	0	0	1	2	2		44050	Guanine nucleotide-binding protein subunit alpha-13 OS=Homo sapiens OX=9606 GN=GNA13 PE=1 SV=2
267	1571	Q03113	GNA12	636828	0.000392785	26.42	5	0	0	0	3	5	5				54686000	55487000	74945000	1.69114e-10	1.84025e-10	3.1217e-10	0.000115782	0.000157394	0.000150512	2	2	0	0	0	1	2	2		44279	Guanine nucleotide-binding protein subunit alpha-12 OS=Homo sapiens OX=9606 GN=GNA12 PE=1 SV=4
274	1288	G3V3U4	PSMA6	632611	0.00806556	41.71	23	0	0	0	23	12	12				92338000	35033000	62744000	1.69114e-10	1.84025e-10	3.1217e-10	0.000195499	9.93745e-05	0.000126009	2	2	0	0	0	2	1	1		11570	Proteasome subunit alpha type OS=Homo sapiens OX=9606 GN=PSMA6 PE=1 SV=1
267	1472	P19087	GNAT2	575658	3.91449e-05	26.42	7	0	0	0	3	7	3				54686000	45521000	68757000	1.69114e-10	1.84025e-10	3.1217e-10	0.000115782	0.000129125	0.000138085	2	2	0	0	0	1	2	1		40176	Guanine nucleotide-binding protein G(t) subunit alpha-2 OS=Homo sapiens OX=9606 GN=GNAT2 PE=1 SV=4
267	1469	A8MTJ3	GNAT3	533743	0.000381792	26.42	3	0	0	0	3	3	3				54686000	35690000	68757000	1.69114e-10	1.84025e-10	3.1217e-10	0.000115782	0.000101238	0.000138085	1	1	0	0	0	1	1	1		40357	Guanine nucleotide-binding protein G(t) subunit alpha-3 OS=Homo sapiens OX=9606 GN=GNAT3 PE=2 SV=2
267	1580	P11488	GNAT1	533743	0.000381792	26.42	3	0	0	0	3	3	3				54686000	35690000	68757000	1.69114e-10	1.84025e-10	3.1217e-10	0.000115782	0.000101238	0.000138085	1	1	0	0	0	1	1	1		40041	Guanine nucleotide-binding protein G(t) subunit alpha-1 OS=Homo sapiens OX=9606 GN=GNAT1 PE=1 SV=5
267	1387	Q5JWF2	GNAS	533743	0.000381792	26.42	6	0	1	0	3	4	5				54686000	35690000	68757000	1.69114e-10	1.84025e-10	3.1217e-10	0.000115782	0.000101238	0.000138085	5	1	0	1	0	2	3	3	Carbamidomethylation; Oxidation (HW)	111024	Guanine nucleotide-binding protein G(s) subunit alpha isoforms XLas OS=Homo sapiens OX=9606 GN=GNAS PE=1 SV=2
267	1834	A0A1W2PS82	GNAO1	533743	0.000381792	26.42	8	0	0	0	8	8	8				54686000	35690000	68757000	1.69114e-10	1.84025e-10	3.1217e-10	0.000115782	0.000101238	0.000138085	1	1	0	0	0	1	1	1		16080	Guanine nucleotide-binding protein G(o) subunit alpha OS=Homo sapiens OX=9606 GN=GNAO1 PE=1 SV=1
267	1464	P38405	GNAL	533743	0.000381792	26.42	7	0	0	0	7	7	3				54686000	35690000	68757000	1.69114e-10	1.84025e-10	3.1217e-10	0.000115782	0.000101238	0.000138085	2	1	0	0	0	2	2	1	Carbamidomethylation; Oxidation (HW)	44309	Guanine nucleotide-binding protein G(olf) subunit alpha OS=Homo sapiens OX=9606 GN=GNAL PE=1 SV=1
267	1633	A0A3B3IUA8	GNAI1	533743	0.000381792	26.42	7	0	0	0	7	7	7				54686000	35690000	68757000	1.69114e-10	1.84025e-10	3.1217e-10	0.000115782	0.000101238	0.000138085	1	1	0	0	0	1	1	1		16745	Guanine nucleotide-binding protein G(i) subunit alpha-1 OS=Homo sapiens OX=9606 GN=GNAI1 PE=1 SV=1
24	77	Q13509	TUBB3	461521	0.000899646	84.04	57	42	38	34	49	48	40				58073000	35660000	41303000	1.69114e-10	1.84025e-10	3.1217e-10	0.000122953	0.000101153	8.29488e-05	18	2	22	17	16	24	19	17	Carbamidomethylation; Oxidation (HW)	50433	Tubulin beta-3 chain OS=Homo sapiens OX=9606 GN=TUBB3 PE=1 SV=2
380	1808	C9J1C5	RPS27L	435389	3.06393e-05	19.49	15	0	0	0	15	15	15				49954000	32300000	45951000	1.69114e-10	1.84025e-10	3.1217e-10	0.000105763	9.16221e-05	9.22834e-05	1	1	0	0	0	1	1	1	Carbamidomethylation	5647	40S ribosomal protein S27 OS=Homo sapiens OX=9606 GN=RPS27L PE=3 SV=1
122	292	A0A494C1A0	ACTN2	424309	0.0201181	96.85	22	7	10	7	20	11	7				59092000	15609000	56222000	1.69114e-10	1.84025e-10	3.1217e-10	0.00012511	4.42764e-05	0.000112911	15	5	5	7	6	15	10	7	Carbamidomethylation	99741	Alpha-actinin-2 (Fragment) OS=Homo sapiens OX=9606 GN=ACTN2 PE=1 SV=1
365	1882	H7C123	RPL10	354859	8.63019e-05	18.42	21	0	0	0	21	9	21				41549000	25183000	38186000	1.69114e-10	1.84025e-10	3.1217e-10	8.79678e-05	7.1434e-05	7.6689e-05	2	2	0	0	0	2	1	2		10028	60S ribosomal protein L10 (Fragment) OS=Homo sapiens OX=9606 GN=RPL10 PE=1 SV=1
571	1705	P49748	ACADVL	263302	5.28655e-05	0	5	0	0	0	4	4	3				25770000	19698000	32237000	1.69114e-10	1.84025e-10	3.1217e-10	5.45604e-05	5.58753e-05	6.47416e-05	3	3	0	0	0	2	2	2		70390	Very long-chain specific acyl-CoA dehydrogenase mitochondrial OS=Homo sapiens OX=9606 GN=ACADVL PE=1 SV=1
852	2129	Q96DT5	DNAH11	213523	0.0196396	0	1	0	0	0	0	0	0				33472000	9838100	21553000	1.69114e-10	1.84025e-10	3.1217e-10	7.08671e-05	2.79067e-05	4.32849e-05	2	2	0	0	0	1	1	1		520374	Dynein heavy chain 11 axonemal OS=Homo sapiens OX=9606 GN=DNAH11 PE=1 SV=4
400	1676	F5H6U7	GOLT1B	177277	0.00663537	25.3	11	0	0	0	11	11	11				15263000	10975000	27136000	1.69114e-10	1.84025e-10	3.1217e-10	3.23149e-05	3.11317e-05	5.44972e-05	1	1	0	0	0	1	1	2		14307	Vesicle transport protein GOT1B OS=Homo sapiens OX=9606 GN=GOLT1B PE=1 SV=1
391	1927	Q92973	TNPO1	170411	0.000326139	21.57	4	0	0	0	4	2	1				20133000	13830000	15695000	1.69114e-10	1.84025e-10	3.1217e-10	4.26257e-05	3.92301e-05	3.15203e-05	3	3	0	0	0	3	2	1		102355	Transportin-1 OS=Homo sapiens OX=9606 GN=TNPO1 PE=1 SV=2
1106	6403	Q9Y2S6	TMA7	113443	1.6653e-05	0	14	0	0	0	14	14	14				12747000	8258100	12479000	1.69114e-10	1.84025e-10	3.1217e-10	2.6988e-05	2.34249e-05	2.50616e-05	1	1	0	0	0	1	1	1		7066	Translation machinery-associated protein 7 OS=Homo sapiens OX=9606 GN=TMA7 PE=1 SV=1
587	3470	Q9Y285	FARSA	111667	0.00576937	0	10	0	0	0	4	2	7				14755000	5590900	13541000	1.69114e-10	1.84025e-10	3.1217e-10	3.12394e-05	1.58591e-05	2.71944e-05	4	4	0	0	0	2	1	3	Carbamidomethylation	57564	Phenylalanine--tRNA ligase alpha subunit OS=Homo sapiens OX=9606 GN=FARSA PE=1 SV=3
798	4097	K7EJE8	LONP1	75898.9	0.000789448	0	4	0	0	0	3	2	2				9552300	5768600	6925700	1.69114e-10	1.84025e-10	3.1217e-10	2.02242e-05	1.63632e-05	1.39089e-05	3	3	0	0	0	2	1	1	Carbamidomethylation	93297	Lon protease homolog mitochondrial OS=Homo sapiens OX=9606 GN=LONP1 PE=1 SV=1
701	2033	P08473	MME	63687.7	0.00470647	0	3	0	0	0	3	1	1				8186200	5569900	4601200	1.69114e-10	1.84025e-10	3.1217e-10	1.73319e-05	1.57996e-05	9.24059e-06	2	2	0	0	0	2	1	1	Carbamidomethylation	85514	Neprilysin OS=Homo sapiens OX=9606 GN=MME PE=1 SV=2
1097	6111	B8ZZ10	LUC7L	63512.3	9.67328e-08	0	5	0	0	0	5	5	5				6795600	4882800	6979600	1.69114e-10	1.84025e-10	3.1217e-10	1.43877e-05	1.38505e-05	1.40171e-05	1	1	0	0	0	1	1	1		21372	LUC7-like (S. cerevisiae) (Fragment) OS=Homo sapiens OX=9606 GN=LUC7L PE=1 SV=1
1001	3842	Q6IN85	PPP4R3A	61506.1	1.36098e-07	0	1	0	0	0	1	1	1				6392400	4730400	6955300	1.69114e-10	1.84025e-10	3.1217e-10	1.3534e-05	1.34182e-05	1.39683e-05	1	1	0	0	0	1	1	1		95368	Serine/threonine-protein phosphatase 4 regulatory subunit 3A OS=Homo sapiens OX=9606 GN=PPP4R3A PE=1 SV=1
1105	6401	Q15904	ATP6AP1	9019.37	4.64344e-05	0	4	0	0	0	4	4	4				1044500	662440	951140	1.69114e-10	1.84025e-10	3.1217e-10	2.21142e-06	1.87908e-06	1.91017e-06	1	1	0	0	0	1	1	1		52026	V-type proton ATPase subunit S1 OS=Homo sapiens OX=9606 GN=ATP6AP1 PE=1 SV=2
1111	6619	Q99958	FOXC2	6070.42	0.000343237	0	3	0	0	0	3	3	3				661790	394490	756140	1.69114e-10	1.84025e-10	3.1217e-10	1.40115e-06	1.11901e-06	1.51856e-06	1	1	0	0	0	1	1	1		53719	Forkhead box protein C2 OS=Homo sapiens OX=9606 GN=FOXC2 PE=1 SV=1
676	3897	Q86VF7	NRAP	19.7107	6.1879e-05	0	2	1	0	0	2	1	1	423080			2152700	1714900	2335500	7.15489e-07	1.84025e-10	3.1217e-10	4.55771e-06	4.86448e-06	4.69039e-06	3	3	1	0	0	2	1	1		197073	Nebulin-related-anchoring protein OS=Homo sapiens OX=9606 GN=NRAP PE=1 SV=2
272	1476	A0A286YF22	PHGDH	15.8897	0.00210068	18.79	11	2	2	0	11	6	8	7953400	8583400		80679000	40665000	88906000	1.34503e-05	1.57956e-05	3.1217e-10	0.000170814	0.00011535	0.00017855	5	5	1	1	0	5	3	4	Carbamidomethylation	55939	D-3-phosphoglycerate dehydrogenase OS=Homo sapiens OX=9606 GN=PHGDH PE=1 SV=1
188	1042	Q9UQ80	PA2G4	13.3207	0.00920554	37.12	27	2	0	3	25	18	12	23266000		37490000	432450000	249550000	228860000	3.93462e-05	1.84025e-10	0.000117032	0.000915586	0.000707873	0.00045962	8	8	1	0	1	9	7	4	Carbamidomethylation	43787	Proliferation-associated protein 2G4 OS=Homo sapiens OX=9606 GN=PA2G4 PE=1 SV=3
375	1429	F5H077	RAP1B	12.7102	0.00571076	33.57	43	12	0	0	43	13	25	13706000			54224000	24150000	55423000	2.31788e-05	1.84025e-10	3.1217e-10	0.000114803	6.85038e-05	0.000111306	3	3	1	0	0	3	1	2		9421	Ras-related protein Rap-1b (Fragment) OS=Homo sapiens OX=9606 GN=RAP1B PE=1 SV=8
375	1341	P62834	RAP1A	12.7102	0.00571076	33.57	20	5	0	0	20	6	11	13706000			54224000	24150000	55423000	2.31788e-05	1.84025e-10	3.1217e-10	0.000114803	6.85038e-05	0.000111306	3	3	1	0	0	3	1	2		20987	Ras-related protein Rap-1A OS=Homo sapiens OX=9606 GN=RAP1A PE=1 SV=1
188	1047	H0YIN7		11.2021	0.000731436	37.12	41	0	0	7	41	30	30			37490000	211600000	142210000	228860000	1.69114e-10	1.84025e-10	0.000117032	0.000448001	0.000403392	0.00045962	4	4	0	0	1	6	5	4	Carbamidomethylation	17598	Peptidase_M24 domain-containing protein (Fragment) OS=Homo sapiens OX=9606 PE=1 SV=3
680	4040	B9A067	IMMT	7.42362	0.00900656	0	5	2	0	0	4	1	1	10293000			15835000	18268000	21850000	1.74069e-05	1.84025e-10	3.1217e-10	3.3526e-05	5.1819e-05	4.38814e-05	3	3	1	0	0	2	1	1		78974	MICOS complex subunit MIC60 OS=Homo sapiens OX=9606 GN=IMMT PE=1 SV=2
314	1411	H0YJX6	PRMT5	6.64505	0.0228631	42	14	5	0	0	14	5	12	13798000			30165000	11688000	28901000	2.33344e-05	1.84025e-10	3.1217e-10	6.38655e-05	3.31541e-05	5.80419e-05	3	3	1	0	0	3	1	2		32312	Protein arginine N-methyltransferase 5 (Fragment) OS=Homo sapiens OX=9606 GN=PRMT5 PE=1 SV=1
664	3212	Q14008	CKAP5	5.67907	0.0134462	0	2	0	1	0	1	1	1		10496000		14813000	12809000	20913000	1.69114e-10	1.93153e-05	3.1217e-10	3.13622e-05	3.6334e-05	4.19996e-05	3	3	0	2	0	1	1	1		225493	Cytoskeleton-associated protein 5 OS=Homo sapiens OX=9606 GN=CKAP5 PE=1 SV=3
302	2074	P34897	SHMT2	5.10571	0.0239247	23.41	14	3	6	3	13	8	8	5396300	33215000	5509900	90363000	32346000	81375000	9.12592e-06	6.1124e-05	1.72002e-05	0.000191317	9.17526e-05	0.000163425	6	6	1	2	1	5	3	4	Carbamidomethylation	55993	Serine hydroxymethyltransferase mitochondrial OS=Homo sapiens OX=9606 GN=SHMT2 PE=1 SV=3
460	1978	Q99613	EIF3C	5.00315	0.0448623	0	6	2	1	0	5	2	4	13400000	20272000		63459000	17657000	57553000	2.26613e-05	3.73056e-05	3.1217e-10	0.000134356	5.00858e-05	0.000115584	5	5	1	1	0	4	2	3	Carbamidomethylation	105344	Eukaryotic translation initiation factor 3 subunit C OS=Homo sapiens OX=9606 GN=EIF3C PE=1 SV=1
365	1852	A0A087WV22		4.88782	0.0496825	18.42	18	7	0	0	18	12	11	45461000			75505000	49085000	38186000	7.68811e-05	1.84025e-10	3.1217e-10	0.00015986	0.000139234	7.6689e-05	3	3	1	0	0	3	2	2		20439	60S ribosomal protein L10 OS=Homo sapiens OX=9606 GN=RPL10 PE=1 SV=1
582	2975	Q76L82	ASXL1	4.68118	0.00276714	0	1	1	1	1	1	1	1	41642000	25410000	28271000	123740000	110140000	192840000	7.04226e-05	4.67608e-05	8.82535e-05	0.000261983	0.000312423	0.000387281	1	1	1	1	1	1	1	1		164641	Additional sex combs like 1 (Drosophila) isoform CRA_d OS=Homo sapiens OX=9606 GN=ASXL1 PE=1 SV=1
736	2691	Q12874	SF3A3	4.52577	0.0348431	0	2	2	0	0	2	2	2	7495200			8234300	5826700	11655000	1.26755e-05	1.84025e-10	3.1217e-10	1.74337e-05	1.6528e-05	2.34067e-05	1	1	1	0	0	1	1	1		58849	Splicing factor 3A subunit 3 OS=Homo sapiens OX=9606 GN=SF3A3 PE=1 SV=1
233	669	Q96E39	RBMXL1	4.30437	0.00811291	42.44	11	5	4	0	11	11	9	76598000	34002000		138960000	105940000	115620000	0.000129538	6.25723e-05	3.1217e-10	0.000294207	0.000300509	0.0002322	4	4	2	1	0	5	4	3		42142	RNA binding motif protein X-linked-like-1 OS=Homo sapiens OX=9606 GN=RBMXL1 PE=1 SV=1
257	875	A0A182DWI3	TXNRD1	3.80543	0.00356441	37.85	24	12	5	9	19	16	14	67498000	58736000	88174000	314340000	186200000	348290000	0.000114149	0.000108089	0.000275253	0.000665523	0.000528174	0.000699471	9	9	4	2	3	8	6	6	Carbamidomethylation	62036	Thioredoxin-disulfide reductase OS=Homo sapiens OX=9606 GN=TXNRD1 PE=1 SV=1
257	869	A0A087WSW9		3.80543	0.00356441	37.85	24	12	5	9	20	16	15	67498000	58736000	88174000	314340000	186200000	348290000	0.000114149	0.000108089	0.000275253	0.000665523	0.000528174	0.000699471	9	9	4	2	3	8	6	6	Carbamidomethylation	60079	Thioredoxin-disulfide reductase OS=Homo sapiens OX=9606 GN=TXNRD1 PE=1 SV=1
257	870	A0A087WSY9		3.80543	0.00356441	37.85	21	10	4	8	17	14	12	67498000	58736000	88174000	314340000	186200000	348290000	0.000114149	0.000108089	0.000275253	0.000665523	0.000528174	0.000699471	9	9	4	2	3	8	6	6	Carbamidomethylation	70756	Thioredoxin reductase 1 cytoplasmic OS=Homo sapiens OX=9606 GN=TXNRD1 PE=1 SV=2
466	3066	Q6P2Q9	PRPF8	3.68648	0.0280255	0	4	0	0	0	2	1	2	11939000		5133400	19799000	11698000	29083000	2.01906e-05	1.84025e-10	1.60249e-05	4.19186e-05	3.31825e-05	5.84074e-05	7	7	1	0	1	4	2	3	Carbamidomethylation	273599	Pre-mRNA-processing-splicing factor 8 OS=Homo sapiens OX=9606 GN=PRPF8 PE=1 SV=2
233	667	P38159	RBMX	3.60453	0.0126185	42.44	21	7	6	0	13	11	14	95444000	52122000		166010000	105940000	137210000	0.00016141	9.59177e-05	3.1217e-10	0.000351478	0.000300509	0.000275559	7	7	3	2	0	6	4	4		42332	RNA-binding motif protein X chromosome OS=Homo sapiens OX=9606 GN=RBMX PE=1 SV=3
284	837	A0A6I8PS05	LARS1	3.59713	0.0351095	20.56	15	4	2	0	12	7	6	55339000	49127000		142500000	64115000	88769000	9.35862e-05	9.04061e-05	3.1217e-10	0.000301702	0.000181868	0.000178275	12	12	3	2	0	10	5	5	Carbamidomethylation	119789	Leucyl-tRNA synthetase OS=Homo sapiens OX=9606 GN=LARS1 PE=1 SV=1
267	1343	P08754	GNAI3	3.35865	0.000605948	26.42	14	4	4	4	11	14	11	45264000	39235000	14916000	98115000	72112000	121350000	7.65479e-05	7.22024e-05	4.65633e-05	0.00020773	0.000204553	0.000243707	4	4	2	2	1	4	4	4	Carbamidomethylation	40532	Guanine nucleotide-binding protein G(i) subunit alpha OS=Homo sapiens OX=9606 GN=GNAI3 PE=1 SV=3
305	402	P43358	MAGEA4	3.26217	0.0307685	49.39	13	3	8	0	13	10	13	23157000	72331000		88178000	63598000	97037000	3.91618e-05	0.000133107	3.1217e-10	0.000186691	0.000180402	0.000194879	4	4	1	2	0	4	3	4	Carbamidomethylation	34899	Melanoma-associated antigen 4 OS=Homo sapiens OX=9606 GN=MAGEA4 PE=1 SV=2
288	2118	Q9NR30	DDX21	2.96412	0.0458736	23.22	18	3	8	1	10	5	8	36458000	87265000	4475100	137170000	62686000	115490000	6.16557e-05	0.00016059	1.39699e-05	0.000290417	0.000177815	0.000231939	11	11	2	5	1	7	3	5	Carbamidomethylation	87344	Nucleolar RNA helicase 2 OS=Homo sapiens OX=9606 GN=DDX21 PE=1 SV=5
267	1334	P04899	GNAI2	2.90626	0.000195121	26.42	19	4	4	4	11	15	7	45264000	39235000	14916000	88042000	67327000	94731000	7.65479e-05	7.22024e-05	4.65633e-05	0.000186403	0.00019098	0.000190248	5	5	2	2	1	4	4	3	Carbamidomethylation	40451	Guanine nucleotide-binding protein G(i) subunit alpha-2 OS=Homo sapiens OX=9606 GN=GNAI2 PE=1 SV=3
208	1032	Q15717	ELAVL1	2.79279	0.00614074	41.77	28	10	10	11	19	15	14	25179000	18371000	17047000	68630000	41599000	49123000	4.25813e-05	3.38073e-05	5.32156e-05	0.000145304	0.000118	9.86537e-05	7	7	2	2	2	6	5	3		36092	ELAV-like protein 1 OS=Homo sapiens OX=9606 GN=ELAVL1 PE=1 SV=2
267	1338	P63096	GNAI1	2.64186	0.00123263	26.42	10	4	4	4	7	10	7	45264000	39235000	14916000	77809000	56760000	94731000	7.65479e-05	7.22024e-05	4.65633e-05	0.000164738	0.000161005	0.000190248	3	3	2	2	1	3	3	3	Carbamidomethylation	40361	Guanine nucleotide-binding protein G(i) subunit alpha-1 OS=Homo sapiens OX=9606 GN=GNAI1 PE=1 SV=2
265	731	P18124	RPL7	2.63416	0.0100505	34.99	35	19	4	12	20	13	17	214530000	100210000	96777000	432520000	240680000	318080000	0.000362801	0.000184412	0.000302109	0.000915734	0.000682712	0.0006388	9	9	4	1	2	5	3	5		29226	60S ribosomal protein L7 OS=Homo sapiens OX=9606 GN=RPL7 PE=1 SV=1
218	1066	P05386	RPLP1	2.3935	0.000531669	49.49	52	52	52	38	52	14	52	139950000	161250000	68176000	280240000	196020000	317070000	0.000236676	0.000296741	0.000212825	0.000593326	0.00055603	0.000636772	2	2	2	2	1	4	2	3	Carbamidomethylation; Oxidation (HW)	11514	60S acidic ribosomal protein P1 OS=Homo sapiens OX=9606 GN=RPLP1 PE=1 SV=1
266	1860	P37837	TALDO1	2.37325	0.0169864	24.38	16	9	7	3	16	12	13	101350000	61913000	25918000	147370000	79007000	165840000	0.000171397	0.000113936	8.09082e-05	0.000312013	0.000224111	0.000333057	5	5	3	2	1	5	4	4	Carbamidomethylation	37540	Transaldolase OS=Homo sapiens OX=9606 GN=TALDO1 PE=1 SV=2
252	598	H7BZ94	P4HB	2.3386	0.00351407	45.4	35	11	15	7	27	19	20	102130000	93581000	39645000	191140000	135530000	152840000	0.000172717	0.000172213	0.00012376	0.000404683	0.000384444	0.000306949	13	13	4	4	2	12	9	10	Carbamidomethylation; Oxidation (HW)	52502	Protein disulfide-isomerase OS=Homo sapiens OX=9606 GN=P4HB PE=1 SV=2
255	742	A0A3B3IS84	COPA	2.24639	0.00217038	43.61	13	5	8	2	7	7	6	43787000	37385000	16897000	76846000	45593000	73373000	7.40501e-05	6.87979e-05	5.27473e-05	0.000162699	0.000129329	0.000147355	10	10	5	6	2	8	7	7	Carbamidomethylation	136110	Coatomer subunit alpha OS=Homo sapiens OX=9606 GN=COPA PE=1 SV=1
185	834	A0A0U1RR32	hCG_2039566	2.07494	0.0195667	40.28	21	21	21	21	21	21	21	3823000000	4301200000	1435800000	4844200000	4771500000	7642200000	0.00646524	0.0079153	0.00448213	0.0102562	0.0135348	0.0153478	3	3	4	4	4	4	5	4		18482	Histone H2A OS=Homo sapiens OX=9606 GN=hCG_2039566 PE=3 SV=1
185	831	Q7L7L0	H2AW	2.07494	0.0195667	40.28	27	27	27	27	27	27	27	3823000000	4301200000	1435800000	4844200000	4771500000	7642200000	0.00646524	0.0079153	0.00448213	0.0102562	0.0135348	0.0153478	3	3	4	4	4	4	5	4		14121	Histone H2A type 3 OS=Homo sapiens OX=9606 GN=H2AW PE=1 SV=3
185	826	Q9BTM1	H2AJ	2.07494	0.0195667	40.28	27	27	27	27	27	27	27	3823000000	4301200000	1435800000	4844200000	4771500000	7642200000	0.00646524	0.0079153	0.00448213	0.0102562	0.0135348	0.0153478	3	3	4	4	4	4	5	4		14019	Histone H2A.J OS=Homo sapiens OX=9606 GN=H2AJ PE=1 SV=1
185	830	P20671	H2AC7	2.07494	0.0195667	40.28	27	27	27	27	27	27	27	3823000000	4301200000	1435800000	4844200000	4771500000	7642200000	0.00646524	0.0079153	0.00448213	0.0102562	0.0135348	0.0153478	3	3	4	4	4	4	5	4		14107	Histone H2A type 1-D OS=Homo sapiens OX=9606 GN=H2AC7 PE=1 SV=2
185	832	Q93077	H2AC6	2.07494	0.0195667	40.28	27	27	27	27	27	27	27	3823000000	4301200000	1435800000	4844200000	4771500000	7642200000	0.00646524	0.0079153	0.00448213	0.0102562	0.0135348	0.0153478	3	3	4	4	4	4	5	4		14105	Histone H2A type 1-C OS=Homo sapiens OX=9606 GN=H2AC6 PE=1 SV=3
185	828	P04908	H2AC4	2.07494	0.0195667	40.28	27	27	27	27	27	27	27	3823000000	4301200000	1435800000	4844200000	4771500000	7642200000	0.00646524	0.0079153	0.00448213	0.0102562	0.0135348	0.0153478	3	3	4	4	4	4	5	4		14135	Histone H2A type 1-B/E OS=Homo sapiens OX=9606 GN=H2AC4 PE=1 SV=2
185	827	Q16777	H2AC20	2.07494	0.0195667	40.28	27	27	27	27	27	27	27	3823000000	4301200000	1435800000	4844200000	4771500000	7642200000	0.00646524	0.0079153	0.00448213	0.0102562	0.0135348	0.0153478	3	3	4	4	4	4	5	4		13988	Histone H2A type 2-C OS=Homo sapiens OX=9606 GN=H2AC20 PE=1 SV=4
185	829	Q6FI13	H2AC18	2.07494	0.0195667	40.28	27	27	27	27	27	27	27	3823000000	4301200000	1435800000	4844200000	4771500000	7642200000	0.00646524	0.0079153	0.00448213	0.0102562	0.0135348	0.0153478	3	3	4	4	4	4	5	4		14095	Histone H2A type 2-A OS=Homo sapiens OX=9606 GN=H2AC18 PE=1 SV=3
185	824	Q99878	H2AC14	2.07494	0.0195667	40.28	27	27	27	27	27	27	27	3823000000	4301200000	1435800000	4844200000	4771500000	7642200000	0.00646524	0.0079153	0.00448213	0.0102562	0.0135348	0.0153478	3	3	4	4	4	4	5	4		13936	Histone H2A type 1-J OS=Homo sapiens OX=9606 GN=H2AC14 PE=1 SV=3
185	825	Q96KK5	H2AC12	2.07494	0.0195667	40.28	27	27	27	27	27	27	27	3823000000	4301200000	1435800000	4844200000	4771500000	7642200000	0.00646524	0.0079153	0.00448213	0.0102562	0.0135348	0.0153478	3	3	4	4	4	4	5	4		13906	Histone H2A type 1-H OS=Homo sapiens OX=9606 GN=H2AC12 PE=1 SV=3
185	833	P0C0S8	H2AC11	2.07494	0.0195667	40.28	27	27	27	27	27	27	27	3823000000	4301200000	1435800000	4844200000	4771500000	7642200000	0.00646524	0.0079153	0.00448213	0.0102562	0.0135348	0.0153478	3	3	4	4	4	4	5	4		14091	Histone H2A type 1 OS=Homo sapiens OX=9606 GN=H2AC11 PE=1 SV=2
185	835	A0A0U1RRH7		2.07494	0.0195667	40.28	21	21	21	21	21	21	21	3823000000	4301200000	1435800000	4844200000	4771500000	7642200000	0.00646524	0.0079153	0.00448213	0.0102562	0.0135348	0.0153478	3	3	4	4	4	4	5	4		18553	Histone H2A OS=Homo sapiens OX=9606 PE=3 SV=1
297	1926	E7ERJ7	PABPC1	2.0729	0.0339106	26.13	10	3	4	2	10	5	5	47872000	78002000	50671000	157580000	74684000	123380000	8.09584e-05	0.000143543	0.00015818	0.000333629	0.000211848	0.000247784	7	7	2	2	1	6	3	3		67139	Polyadenylate-binding protein OS=Homo sapiens OX=9606 GN=PABPC1 PE=1 SV=1
772	3289	Q9Y6V0	PCLO	0.00551697	1.76977e-05	0	1	0	0	0	0	0	0	9497900	9992500	5335700			140150	1.60623e-05	1.83887e-05	1.66564e-05	2.11721e-10	2.8366e-10	2.81463e-07	2	2	1	1	1	0	0	1		560707	Protein piccolo OS=Homo sapiens OX=9606 GN=PCLO PE=1 SV=5
1093	6043	G3V1E2	SDF4	0.000162676	0.000176694	0	5	5	5	5	0	0	0	723100	802820	505970				1.22287e-06	1.47739e-06	1.57949e-06	2.11721e-10	2.8366e-10	2.0083e-10	1	1	1	1	1	0	0	0		27868	45 kDa calcium-binding protein OS=Homo sapiens OX=9606 GN=SDF4 PE=1 SV=1
409	2645	A0A2R8Y549	PATJ	9.55958e-05	0.0189007	23.5	1	1	1	1	0	0	0	839190	1959100	723460				1.41919e-06	3.60524e-06	2.25842e-06	2.11721e-10	2.8366e-10	2.0083e-10	2	2	1	1	1	0	0	0	Carbamidomethylation	204696	InaD-like protein OS=Homo sapiens OX=9606 GN=PATJ PE=1 SV=1
409	4180	A0A087WUZ6		9.55958e-05	0.0189007	23.5	2	2	2	2	0	0	0	839190	1959100	723460				1.41919e-06	3.60524e-06	2.25842e-06	2.11721e-10	2.8366e-10	2.0083e-10	2	2	1	1	1	0	0	0	Carbamidomethylation	130081	InaD-like protein OS=Homo sapiens OX=9606 GN=PATJ PE=1 SV=1
956	3218	J3KRA9	SMG1	3.23873e-05	0.0055207	0	1	1	1	1	0	0	0	2734800	4261500	2892400				4.62494e-06	7.84224e-06	9.0292e-06	2.11721e-10	2.8366e-10	2.0083e-10	1	1	1	1	1	0	0	0	Carbamidomethylation	398840	Non-specific serine/threonine protein kinase (Fragment) OS=Homo sapiens OX=9606 GN=SMG1 PE=1 SV=1
1095	6076	Q969U7	PSMG2	1.93077e-05	0.0243605	0	3	3	3	3	0	0	0	5623900	4228000	6011900				9.51082e-06	7.78059e-06	1.87673e-05	2.11721e-10	2.8366e-10	2.0083e-10	1	1	1	1	1	0	0	0	Carbamidomethylation	29396	Proteasome assembly chaperone 2 OS=Homo sapiens OX=9606 GN=PSMG2 PE=1 SV=1
1084	5840	E9PNN6	ALDH3A1	1.74803e-05	0.00119257	0	3	3	3	3	0	0	0	6725100	6503600	5281400				1.13731e-05	1.19683e-05	1.64869e-05	2.11721e-10	2.8366e-10	2.0083e-10	1	1	1	1	1	0	0	0		44204	Aldehyde dehydrogenase dimeric NADP-preferring OS=Homo sapiens OX=9606 GN=ALDH3A1 PE=1 SV=1
593	4168	P63000	RAC1	4.62987e-06	0.0003254	0	10	10	10	4	6	0	0	28243000	23934000	18761000				4.7763e-05	4.40446e-05	5.85662e-05	2.11721e-10	2.8366e-10	2.0083e-10	2	1	2	2	1	1	0	0	Carbamidomethylation	21450	Ras-related C3 botulinum toxin substrate 1 OS=Homo sapiens OX=9606 GN=RAC1 PE=1 SV=1
