# Supplementary material for: Mesenchymal stem cells in tumor microenvironment: drivers of bladder cancer progression through mitochondrial dynamics and energy production
Source: Cell Death Dis. 2024 Sep 20;15(9):688. doi: 10.1038/s41419-024-07068-9 (PMC11415494; doi:10.1038/s41419-024-07068-9)
Supplement: Supplementary file 5 — Supplemental Table4 [file 41419_2024_7068_MOESM5_ESM.xlsx]

## Sheet: Sheet1
ID	Alignment ID	Average Rt(min)	Average Mz	Metabolite name	A/V_FC	P value	Adduct type	Post curation result	Fill %	MS/MS assigned	Reference RT	Reference m/z	Formula	INCHIKEY	Metlin ID	Annotation tag (VS1.0)	RT matched	m/z matched	MS/MS matched	Comment	Manually modified for quantification	Manually modified for annotation	Isotope tracking parent ID	Isotope tracking weight number	Total score	RT similarity	Dot product	Reverse dot product	Fragment presence %	S/N average	Spectrum reference file name	MS1 isotopic spectrum	MS/MS spectrum	A2	A3	B1	B2	B3	N_A2	N_A3	N_B1	N_B2	N_B3
475	1580	5.399	427.219	Irbesartan	6.18752	0.015402	[M-H]-		0.5	TRUE	null	427.225	C25H28N6O	YOSHYTLCDANDAN-UHFFFAOYSA-N		430	TRUE	TRUE	TRUE		FALSE	FALSE	null	null	70.8	null	34.5	75	100	34.29	A3	427.22183:2559 428.22518:1716 429.22854:337	125.10301:10 127.04814:51 187.10573:20 258.24802:10 353.21326:20 397.21109:163 398.207:41 427.21692:204	23569	21030	10483	870	552	0.000136679	0.000141519	5.84896e-05	5.61615e-06	3.33622e-06
12	7465	15.991	419.133	5-hydroxy-3,6,7-trimethoxy-2-(3,4,5-trimethoxyphenyl)-4H-chromen-4-one	5.93961	0.0483124	[M+H]+	adduct linked to 8078_[M+Na]+	0.167	TRUE	null	419.133	C21H22O9	XZKJITYVVLNMNW-UHFFFAOYSA-N		430	TRUE	TRUE	TRUE		FALSE	FALSE	null	null	64.6	null	51.9	40.9	44	24.55	A1	419.13321:52460 420.13656:19357 421.13992:4755	147.12984:10 149.09906:10 211.02094:20 275.05701:31 296.02612:31 300.06158:31 303.04535:31 311.05429:31 315.08789:41 320.15387:10 328.05972:41 331.03806:51 339.05042:41 343.07816:72 345.06424:41 346.06863:92 351.09393:10 356.04898:20 359.03922:51 361.08163:31 361.09235:61 371.07352:174 373.05447:72 374.06058:92 385.08969:72 386.1008:92 387.81854:31 389.0864:2277 389.57629:22 403.10419:184 404.110…	375	158	44	54	37	2.17467e-06	1.06325e-06	2.45497e-07	3.48589e-07	2.23624e-07
715	2467	2.539	249.122	6-Hydroxymelatonin	5.53022	0.00228486	[M+H]+		0.167	TRUE	null	249.123	C13H16N2O3		7013	430	TRUE	TRUE	TRUE		FALSE	FALSE	null	null	77	null	58.3	85.2	50	4.56	A1	249.1221:4036 250.12545:1518 251.12881:1130	134.06023:31 161.0701:31 162.04193:51 189.0683:41 190.07248:102 205.1026:31 232.1001:20 234.09883:266 249.11517:52 249.12186:571 249.1597:112 249.19089:41	3456	3474	666	349	961	2.00417e-05	2.3378e-05	3.71593e-06	2.25292e-06	5.80817e-06
238	9909	9.708	517.129	Dicaffeoyl quinic acid	5.31313	0.0238608	[M+H]+		0.167	TRUE	4.6	517.134	C25H24O12	KRZBCHWVBQOTNZ-UHFFFAOYNA-N		430	TRUE	TRUE	TRUE		FALSE	FALSE	null	null	79.8	99.9	87.4	71.8	43.8	180.56	A1	517.12939:71651 518.13274:37752 519.1361:28836	89.0368:51 107.05233:31 117.03208:225 131.04413:10 135.04359:370 137.86143:21 145.02992:788 159.07104:10 163.04004:12765 163.18417:52 163.35722:31 163.45821:31 163.81551:31 165.2704:31 175.07243:20 179.06891:82 181.04324:31 191.89915:10 193.08522:51 307.09714:10 319.08057:405 321.10727:31 323.10995:51 328.28061:21 337.09323:400 355.1058:51 355.16962:72 494.5997:10 497.47769:21 498.55121:22 499.12…	880	508	216	186	0	5.10322e-06	3.41854e-06	1.20517e-06	1.20069e-06	0
218	10403	5.738	545.145	Scytonemin	4.65783	0.00628029	[M+H]+		0.167	TRUE	null	545.15	C36H20N2O4		65386	430	TRUE	TRUE	TRUE		FALSE	FALSE	null	null	73.1	null	63.4	71.1	50	389.99	A1	545.14514:53364 546.14849:13740 547.15185:3269	139.03827:61 157.0085:20 179.03297:41 180.07265:20 223.05794:31 249.07274:41 257.01645:10 267.08224:123 283.04636:51 295.99301:10 301.01871:31 301.05298:789 319.06528:286 325.10596:31 371.09625:143 387.08371:153 389.10413:153 427.08749:10 429.13654:61 457.09149:51 501.12448:51 513.12946:31 527.13409:684 543.36407:61 545.14783:9027 545.22028:79 545.42456:87 545.586:51	330	270	127	52	26	1.91371e-06	1.81694e-06	7.08592e-07	3.35678e-07	1.57141e-07
687	1892	2.506	219.134	Serylleucine	4.46582	0.0322513	[M+H]+		0.333	TRUE	2.38	219.135	C9H18N2O4	NFDYGNFETJVMSE-UHFFFAOYNA-N		430	TRUE	TRUE	TRUE		FALSE	FALSE	null	null	87.3	100	85.4	83.7	63.6	15.57	A1	219.13358:24146 220.13693:5291 221.14029:1588	58.06554:21 60.04501:253 81.03469:10 85.82497:21 86.09702:412 87.05785:31 127.0427:10 128.10707:41 132.10234:434 173.12909:235 201.06573:41 201.12375:72 219.07698:41 219.11665:31 219.13544:194 219.16469:31	24491	15033	10345	2071	1753	0.000142026	0.000101163	5.77196e-05	1.3369e-05	1.05949e-05
787	3760	8.153	303.012	Ellagic acid	3.83554	0.0405461	[M+H]+		0.167	TRUE	null	303.014	C14H6O8	AFSDNFLWKVMVRB-UHFFFAOYSA-N		430	TRUE	TRUE	TRUE		FALSE	FALSE	null	null	91.2	null	81.3	89.5	100	194.72	A1	303.0123:18163 304.01565:6666 305.01901:1299	129.06856:31 137.01964:41 145.02824:112 147.04497:41 147.53462:10 153.01639:92 157.02623:51 163.04005:61 165.01662:61 165.03473:31 173.02708:123 183.00551:72 191.03636:51 201.01781:351 201.0518:51 203.03091:82 213.02248:102 219.02695:72 229.01343:276 229.03052:61 229.04759:143 231.02672:163 241.01286:143 247.02435:235 247.05318:41 257.00751:711 257.0437:94 257.15225:54 259.02423:82 274.04819:51 2…	2123	1020	486	325	445	1.23115e-05	6.864e-06	2.71162e-06	2.09799e-06	2.68953e-06
636	9374	9.125	493.133	Oenin	3.39966	0.0472691	[M+H]+		0.167	TRUE	null	493.134	C23H24O12		47139	430	TRUE	TRUE	TRUE		FALSE	FALSE	null	null	66	null	27.8	81.3	50	42.67	A1	493.13284:13632 494.13619:6628 495.13955:1393	137.05908:31 329.05798:20 330.07214:41 331.15714:31 343.07919:163 355.07379:20 371.87128:21 373.091:329 397.08664:61 401.1167:10 409.09235:31 411.10352:20 427.09644:31 435.6489:10 439.10071:51 457.11588:92 475.12411:163 484.04608:10 492.81616:21 493.11685:72 493.13251:385 493.19516:72	483	549	273	208	0	2.80097e-06	3.69445e-06	1.52319e-06	1.34271e-06	0
676	10938	8.97	581.186	Naringin	3.00781	0.000364713	[M+H]+	adduct linked to 11250_[M+Na]+	0.167	TRUE	null	581.187	C27H32O14	DFPMSGMNTNDNHN-ZPHOTFPESA-N		430	TRUE	TRUE	TRUE		FALSE	FALSE	null	null	86	null	70.3	83	100	4332.93	A1	581.18567:620686 582.18902:394582 583.19238:107085	57.03458:163 61.03579:31 63.04356:31 65.04626:10 69.03307:252 70.82971:41 71.0519:2223 73.02869:41 75.04726:92 81.04063:10 83.04928:61 84.76143:82 85.02918:3478 87.04163:72 97.02703:51 99.04536:51 101.05893:31 101.72229:10 103.03834:174 107.04746:41 109.02547:20 111.04388:153 119.05009:112 121.02845:31 121.06415:112 123.04345:31 125.01829:31 127.03906:235 128.63885:43 129.0536:4883 130.04428:31 1…	4670	4432	1642	1465	1615	2.70818e-05	2.98247e-05	9.16149e-06	9.45708e-06	9.76087e-06
654	1639	1.732	206.044	Xanthurenic acid	2.99031	0.0428352	[M+H]+	similar chromatogram in higher mz_3883; similar chromatogram in higher mz_11327	0.167	TRUE	null	206.045	C10H7NO4	FBZONXHGGPHHIY-UHFFFAOYSA-N		430	TRUE	TRUE	TRUE		FALSE	FALSE	null	null	65.3	null	27.5	82.1	42.9	44.36	A1	206.04359:2820 207.04694:1320 208.0503:770	53.04198:31 78.0705:10 80.04855:82 80.06369:20 106.06942:10 108.04428:92 111.20504:10 116.01491:20 117.05807:10 119.03988:10 131.04901:20 132.04245:51 158.12064:10 160.03868:61 174.07715:20 178.05101:20 184.08539:10 206.1221:41	653	766	364	60	342	3.78682e-06	5.15473e-06	2.03093e-06	3.87321e-07	2.06701e-06
493	3616	3.922	297.155	Cryptotanshinone	2.79718	0.00893687	[M+H]+		0.167	TRUE	null	297.149	C19H20O3		90535	430	TRUE	TRUE	TRUE		FALSE	FALSE	null	null	61.2	null	16.8	75	100	144.13	A1	297.15454:137695 298.15789:32824 299.16125:4837	53.0409:41 60.05816:41 68.05244:61 70.06643:184 73.05323:51 77.04178:31 80.04974:61 81.03217:31 82.0666:61 84.08268:31 88.04918:112 94.06564:31 95.06158:153 96.0434:61 105.03742:51 106.02722:41 107.06107:41 108.04567:174 110.07427:31 112.09635:41 113.05728:92 115.055:72 116.05738:21 117.058:1042 118.06598:112 119.05981:41 120.04545:31 120.07945:143 128.07198:276 130.06407:143 131.07317:153 131.66…	994	689	377	335	217	5.76432e-06	4.63656e-06	2.10346e-06	2.16254e-06	1.31152e-06
570	3109	6.877	278.212	Venlafaxine	2.54403	0.0299054	[M+H]+		0.167	TRUE	null	278.211	C17H27NO2	PNVNVHUZROJLTJ-UHFFFAOYSA-N		430	TRUE	TRUE	TRUE		FALSE	FALSE	null	null	86.8	null	86.3	77.9	66.7	139.49	A1	278.2117:46128 279.21505:17081 280.21841:2086	70.06696:51 84.08323:31 84.81698:10 93.0687:41 95.08414:31 105.06979:41 106.06264:10 109.1031:31 117.07535:31 119.085:72 121.10089:51 122.09647:31 129.07227:31 131.08502:72 133.10033:123 135.11461:51 136.11179:31 145.1001:82 147.11562:82 149.13469:41 159.11603:61 161.12959:41 162.12677:41 173.13521:72 174.14087:31 175.14384:20 190.1604:51 201.16426:41 203.17207:31 204.17468:51 260.20197:31 277.31…	712	477	384	183	166	4.12897e-06	3.20993e-06	2.14252e-06	1.18133e-06	1.00328e-06
666	591	3.403	130.05	L-5-Oxoproline	2.54359	0.00962812	[M+H]+		0.167	TRUE	null	130.05	C5H7NO3	ODHCTXKNWHHXJC-VKHMYHEASA-N		430	TRUE	TRUE	TRUE		FALSE	FALSE	null	null	83.3	null	61.7	82.6	100	3.59	A2	130.04951:1719 131.05286:1521 132.05622:244	56.06742:10 72.93742:20 73.08931:10 78.99543:10 84.04504:72 84.08643:20 88.98341:20 130.06548:61	53334	41229	21554	23190	12583	0.00030929	0.000277447	0.00012026	0.0001497	7.60502e-05
693	2707	3.159	261.145	Glutamylleucine	2.46683	0.0183655	[M+H]+		0.333	TRUE	2.54	261.146	C11H20N2O5	MYFMARDICOWMQP-UHFFFAOYNA-N		430	TRUE	TRUE	TRUE		FALSE	FALSE	null	null	85.5	100	75.4	84	75	7.31	A3	261.146:1319 262.14935:287 263.15271:346	77.47643:10 84.04198:20 84.04456:31 86.09643:72 129.0806:10 132.10162:61 141.06422:10 187.00908:10 197.12965:61 243.13208:41 243.15628:31 261.13214:20	15749	17483	9954	6098	5323	9.13302e-05	0.00011765	5.5538e-05	3.93647e-05	3.21716e-05
712	8860	8.416	471.202	LIMONIN	2.45854	0.00480506	[M+H]+		0.167	TRUE	null	471.201	C26H30O8		44458	430	TRUE	TRUE	TRUE		FALSE	FALSE	null	null	79.2	null	64.8	85.2	50	17.14	A1	471.20227:11845 472.20562:6913 473.20898:3436	103.05997:10 125.65808:10 145.03294:10 153.01424:20 161.0571:72 175.07576:20 177.05806:20 187.07904:20 193.08089:20 197.09846:20 202.08084:20 205.12436:31 209.10352:10 213.09412:20 217.10167:20 221.05214:20 223.12924:20 231.15282:20 239.14139:10 243.12827:20 265.12585:20 270.08972:20 283.1481:20 293.21545:20 313.15582:20 321.14978:31 327.12585:20 339.20175:20 342.15967:20 344.13788:10 346.15854:5…	1005	790	473	387	275	5.82811e-06	5.31623e-06	2.63909e-06	2.49822e-06	1.66207e-06
641	1687	2.087	209.091	Kynurenine	2.36835	0.0271539	[M+H]+	similar chromatogram in higher mz_9531; similar chromatogram in higher mz_10125	0.167	TRUE	null	348.07	C10H14N5O7P	UDMBCSSLTHHNCD-KQYNXXCUSA-N		430	TRUE	TRUE	TRUE		FALSE	FALSE	null	null	77.4	null	61.7	81.5	50	16.23	A1	348.06937:1598 349.07272:1179 350.07608:404	263.035:20 266.08902:10 319.02438:51 348.07422:163	270	301	185	111	87	1.56576e-06	2.02555e-06	1.0322e-06	7.16544e-07	5.25818e-07
651	11129	20.657	594.373	POV-PC	2.36527	0.0008324	[M+H]+	adduct linked to 11435_[M+Na]+	1	TRUE	null	594.376	C29H56NO9P		45370	430	TRUE	TRUE	TRUE		FALSE	FALSE	null	null	85.1	null	84.1	82	50	77.51	B3	594.37567:1888 595.37902:888 596.38238:0	177.10951:10 184.07228:266 594.37823:309	117172	106461	57602	47730	42316	0.000679493	0.00071642	0.000321389	0.000308114	0.000255753
785	568	2.191	127.051	Thymine	2.33588	0.01508	[M+H]+		0.167	TRUE	null	127.051	C5H6N2O2	RWQNBRDOKXIBIV-UHFFFAOYSA-N		430	TRUE	TRUE	TRUE		FALSE	FALSE	null	null	92.3	null	84	89.5	100	20.84	A1	127.0509:3931 128.05425:512 129.05761:401	53.0399:31 54.03597:92 56.05379:41 81.03601:61 82.0283:51 82.04107:20 84.04649:61 109.0407:82 110.02251:278 127.04912:338	3595	3722	2293	1461	1199	2.08478e-05	2.50469e-05	1.27937e-05	9.43126e-06	7.24662e-06
455	10152	5.389	530.183	Nilotinib	2.25864	0.0111127	[M+H]+		0.167	TRUE	null	530.191	C28H22F3N7O	HHZIURLSWUIHRB-UHFFFAOYSA-N		430	TRUE	TRUE	TRUE		FALSE	FALSE	null	null	63.5	null	30.7	75	100	16.06	A1	530.18335:4895 531.1867:3281 532.19006:5903	150.03665:10 153.01648:41 153.27136:10 162.024:31 169.13394:10 179.06145:20 187.07759:20 195.06233:10 205.08038:41 224.10855:20 228.13477:31 282.69534:10 297.06442:20 298.11572:20 310.07581:20 314.06558:10 338.07291:31 365.11487:51 372.2114:10 383.12228:20 387.19485:20 401.14771:41 429.24182:10 455.14526:31 463.14352:10 468.17859:10 470.19531:20 474.19266:10 495.18631:20 498.7431:10 512.18091:41 …	237	256	138	87	120	1.37439e-06	1.72273e-06	7.69967e-07	5.61615e-07	7.25266e-07
564	1441	11.961	195.066	Ferulic acid	2.20773	0.0206328	[M+H]+	found in higher mz's MsMs_3435	0.167	TRUE	null	195.064	C10H10O4	KSEBMYQBYZTDHS-UHFFFAOYSA-N		430	TRUE	TRUE	TRUE		FALSE	FALSE	null	null	81.1	null	76.4	77.4	50	3.52	A1	195.06593:4378 196.06928:1323 197.07264:630	57.05038:10 69.03873:10 81.03535:10 89.04013:61 91.05479:20 97.02683:20 107.09398:10 117.02985:51 134.03656:31 145.02582:82 147.10925:10 153.05057:10 168.08353:10 177.054:92	1910	2082	1111	1051	672	1.10763e-05	1.40106e-05	6.19879e-06	6.78457e-06	4.06149e-06
837	3434	5.231	291.087	(+)-Catechin	2.17758	0.0436012	[M+H]+		0.167	TRUE	null	291.087	C15H14O6	PFTAWBLQPZVEMU-DZGCQCFKSA-N		430	TRUE	TRUE	TRUE		FALSE	FALSE	null	null	88.8	null	67.4	98.4	100	198.19	A1	291.08679:26690 292.09014:9282 293.0935:2040	67.06211:20 71.04626:10 83.05603:20 91.05666:31 111.04125:20 113.15317:10 119.04736:82 119.09971:21 121.1002:21 123.04379:726 133.06546:31 137.02277:31 137.88445:21 139.03812:1008 143.04549:51 147.04308:235 149.70824:10 151.03505:61 153.05458:41 161.06088:143 163.03625:41 165.05266:215 167.39525:10 177.04889:31 179.0706:72 189.04866:41 203.03273:41 203.07092:31 207.06674:153 229.13921:10 231.0308…	698	429	196	256	336	4.04778e-06	2.88692e-06	1.09358e-06	1.65257e-06	2.03075e-06
469	4567	10.256	331.078	Malvidin	2.15935	0.0265209	[M+H]+		0.167	TRUE	null	331.081	C17H14O7		3462	430	TRUE	TRUE	TRUE		FALSE	FALSE	null	null	81.8	null	66.5	75	100	106.86	A1	331.07794:24252 332.08129:6546 333.08465:1362	191.11024:10 239.18094:20 285.18408:41 313.17871:31 316.02115:20 331.04172:31 331.04688:52 331.08023:1008 331.1752:41	311	356	209	113	169	1.80352e-06	2.39567e-06	1.16611e-06	7.29454e-07	1.02142e-06
286	5706	1.079	364.151	Coralyne	2.13783	0.0281516	[M]+		0.167	TRUE	5.266	364.154	C22H22NO4	GOEJQGGEIVSVOK-UHFFFAOYSA-N		430	TRUE	TRUE	TRUE		FALSE	FALSE	null	null	63.1	99.9	27.2	73.1	50	40.74	A1	364.15115:15586 365.1545:9429 366.15786:9275	85.02951:31 86.05766:20 130.04951:92 135.02708:51 152.05627:419 162.02023:20 217.06049:72 235.10568:536 320.12979:20 346.14603:51 358.73053:10 364.06192:31 364.15076:399	5739	4426	3488	2459	1475	3.32811e-05	2.97844e-05	1.94612e-05	1.58737e-05	8.91473e-06
591	1210	5.547	181.049	Vanillylmandelic acid	2.01361	0.0272228	[M+H-H2O]+		0.167	TRUE	null	181.05	C9H10O5		697	430	TRUE	TRUE	TRUE		FALSE	FALSE	null	null	73.7	null	52.3	79.1	50	48.91	A1	181.04907:14420 182.05242:2695 183.05578:1015	50.01831:10 53.03975:20 55.02545:31 65.03631:52 65.03972:335 67.05515:82 69.00288:31 70.87393:10 77.03916:123 80.02561:31 81.03457:51 82.04473:174 85.02948:184 89.04329:31 91.05529:41 93.03533:92 95.01466:92 97.06764:82 108.02205:194 110.03416:102 115.05332:10 121.06291:41 123.00621:245 125.05804:61 135.0434:41 135.09094:41 136.01399:20 137.02274:72 138.03023:184 145.03142:31 149.05473:31 149.061…	1391	1443	1016	678	529	8.06656e-06	9.71054e-06	5.66874e-06	4.37673e-06	3.19721e-06
